# Supplementary material for: Nucleic Acid Amplification Testing and Sequencing Combined with Acid-Fast Staining in Needle Biopsy Lung Tissues for the Diagnosis of Smear-Negative Pulmonary Tuberculosis
Source: PLoS One. 2016 Dec 2;11(12):e0167342. doi: 10.1371/journal.pone.0167342 (PMC5135092; doi:10.1371/journal.pone.0167342)
Supplement: S4 File — (XLSX) [file pone.0167342.s004.xlsx]

## Sheet: Sheet1
No.	Age	Sex	Chest CT	CT findings	Chest radiology findings (Typical/Atypical)	Pathology of PTNB Lung Tissues	HAFB and TB-PCR	IGRAs	Mycobacterial culture	Final Diagnosis (P, PTB; N, NOT TB; I, Indeterminate)	Final Diagnosis	Diagnosis After 16S rRNA PCR/Sequencing	Treatment
687	68	Male	Mass in the right upper lobe	Mass	Atypical	Chronic inflammation with necrosis.	HAFB (-) PCR (+)	Positive		I			Antibacterial treatment (moxifloxacin)
709	44	Female	Nodule in the right upper lobe	Nodule	Atypical	Necrosis	HAFB (-) PCR (+)	Positive		I			First-line anti-TB regimen (HL2EO)
703	52	Female	Mass in the left upper lobe.	Mass	Atypical	Non-caseating granulomatous inflammation.	HAFB (+) PCR (-)	Positive		P		PTB	First-line anti-TB regimen (HL2EZ)
743	64	Female	Mass in the right upper lobe, about 5.0x7.0cm.	Mass	Atypical	Granulomatous inflammation with necrosis.	HAFB (+) PCR (+)	Positive	Negative	P			First-line anti-TB regimen (HL2EO)
747	41	Female	Mass in the right lower lobe	Mass	Atypical	Chronic inflammation	HAFB (-) PCR (-)			I			No chemotherapy
748	49	Female	Mass in the left upper lobe.	Mass	Atypical	Granulomatous inflammation	HAFB (-) PCR (+)	Positive		P			First-line anti-TB regimen (HRE)
753	59	Male	Nodule in the left upper lobe	Nodule	Atypical	Chronic inflammation	HAFB (-) PCR (-)	Positive		I			No chemotherapy
762	33	Male	Bilateral nodules.	Nodule	Atypical	Moderate chronic inflammation, with large area of necrosis	HAFB (-) PCR (+)	Positive		P			First-line anti-TB regimen (HL2EO)
787	72	Male	Consolidation in the right lower lobe.	Consolidation	Atypical	Granulomatous inflammation with necrosis.	HAFB (-) PCR (+)	Positive	Negative	P			First-line anti-TB regimen (HL2E)
792	42	Male	Consolidation in the left upper lobe	Consolidation	Atypical	Chronic inflammation with hyperplasia of fibrous tissue.	HAFB (-) PCR (-)	Negative		N	Nonspecific inflammatory lesion
788	60	Male	Mass in the right lower lobe.	Mass	Atypical	Granulomatous inflammation	HAFB (-) PCR (-)	Positive		P			First-line anti-TB regimen (HL2EO)
793	40	Male	Mass in the left upper lobe.	Mass	Atypical	Necrosis, with fibrous tissue hyperplasia and lymphocyte cells infiltrates	HAFB (+) PCR (+)	Positive		P			First-line anti-TB regimen (HL2E)
794	42	Male	Bilateral nodules	Nodule	Atypical	Chronic inflammation with fibrous tissue hyperplasia and organizing pneumonitis.	HAFB (+) PCR (-)	Positive		I		Indeterminate	First-line anti-TB regimen
797	19	Female	Bilateral nodules.	Nodule	Atypical	Severe chronic inflammation,with fibrous tissue hyperplasia.	HAFB (-) PCR (-)	Negative		P			First-line anti-TB regimen (HL2EO)
818	38	Male	Mass in the right upper lobe, 4.7x3.7cm	Mass	Atypical	Chronic inflammation with hyperplasia of fibrous tissue and organizing pneumonitis.	HAFB (-) PCR (-)	Positive		N	Nonspecific inflammatory lesion
820	69	Female	Consolidation in the right lower lobe.	Consolidation	Atypical	Mild chronic inflammation	HAFB (-) PCR (+)	Positive		P			First-line anti-TB regimen (HRE)
840	61	Male	Mass at the hilus of the right lung.	Mass	Atypical	Granulomatous inflammation with necrosis.	HAFB (+) PCR (+)	Positive		P			First-line anti-TB regimen (HL2EZ)
836	22	Male	Mass in the right lower lobe.	Mass	Atypical	Granulomatous inflammation with caseous necrosis	HAFB (-) PCR (+)	Positive	Negative	P			First-line anti-TB regimen (HL2EO)
838	55	Male	Nodule in the left lower lobe.	Nodule	Atypical	Granulomatous inflammation with necrosis.	HAFB (-) PCR (-)	Positive		P			First-line anti-TB regimen (HL2EZ)
842	56	Female	Mass in the left upper lobe.	Mass	Atypical	Mild chronic inflammation, with fibrous tissue hyperplasia	HAFB (-) PCR (+)	Positive	Negative	P			First-line anti-TB regimen (HL2EZ)
869	49	Female	Nodule in the posterior basal segment of right lower lobe, about 2.0x0.9cm	Nodule	Atypical	Granulomatous inflammation.	HAFB (-) PCR (-)	Negative		N	Nonspecific inflammatory lesion
867	26	Male	Nodule in the right lower lobe.	Nodule	Atypical	Granulomatous inflammation with necrosis.	HAFB (+) PCR (+)	Positive		P			First-line anti-TB regimen (HL2EO)
884	44	Female	Consolidation in the middle lobe of the right lung	Consolidation	Atypical	Granulomatous inflammation with necrosis.	HAFB (+) PCR (+)	Positive		P			First-line anti-TB regimen (HL2EO)
887	50	Male	Cavity in the left lower lobe.	Cavity	Atypical	Chronic inflammation with necrosis, fungus in necrosis. G (-), GMS (+).	HAFB (-) PCR (-)	Negative		N	Mycosis		Antifungal therapy with voriconazole
898	57	Female	Nodule in the left upper lobe.	Nodule	Atypical	Granulomatous inflammation with necrosis.	HAFB (+) PCR (+)	Negative		P			First-line anti-TB regimen (HRE)
917	70	Female	Consolidation in the right upper lobe.	Consolidation	Atypical	Granulomatous inflammation with necrosis.	HAFB (+) PCR (-)	Positive		P	PTB		First-line anti-TB regimen (HL2EO)
911	61	Male	Bilateral nodules, patches and fibrous stripes in the right lower lobe.	Other	Atypical	Chronic inflammation, focal area of multinucleated giant cells, localized organizing pneumonia, PAS (+), GMS (+).	HAFB (-) PCR (-)	Negative		N	Mycosis		Antifungal therapy with voriconazole
931	50	Female	Consolidation in the right lower lobe.	Consolidation	Atypical	Mild-to-moderate chronic inflammation, with focal necrosis.	HAFB (+) PCR (+)	Positive	Negative	P			First-line anti-TB regimen (HL2E)
6	70	Female	Mass in the left upper lobe.	Mass	Atypical	Coagulation necrosis.	HAFB (+) PCR (+)	Negative		P			First-line anti-TB regimen (HREO)
939	32	Female	Mass at the hilus of the right lung.	Mass	Atypical	Moderate chronic inflammation, with non-caseating granuloma formation.	HAFB (-) PCR (-)	Positive	Positive	P			First-line anti-TB regimen (HRE)
25	46	Male	Nodule in the right upper lobe, about 2.6×2.3cm.	Nodule	Atypical	Fibrous tissue hyperplasia with patchy necrosis.	HAFB (-) PCR (-)	Negative	Negative	N	Nonspecific inflammatory lesion		Antibacterial treatment (moxifloxacin)
27	31	Female	Cavity in the right lower lobe.	Cavity	Atypical	Granulomatous inflammation with necrosis.	HAFB (+) PCR (+)	Positive		P			First-line anti-TB regimen (HL2E)
47	17	Male	Mass in the left upper lobe.	Mass	Atypical	Granulomatous inflammation	HAFB (+) PCR (+)	Positive		P			First-line anti-TB regimen (HRE)
72	36	Female	Bilateral patches, nodules and consolidations.	Other	Atypical	Fibrous tissue hyperplasia with inflammatory cells infiltration.	HAFB (-) PCR (-)	Positive		N	Nonspecific inflammatory lesion		Surgery
63	39	Male	Multiple nodular and interstitial infiltrates predominantly in the upper lobes.	Other	Typical	Granulomatous inflammation with necrosis.	HAFB (+) PCR (+)	Positive		P			First-line anti-TB regimen (HRE)
77	71	Female	Bilateral diffuse miliary nodules.	Other	Typical	Large area of necrosis	HAFB (+) PCR (+)	Positive		P			First-line anti-TB regimen (HL2EO)
85	62	Female	Mass in the left upper lobe.	Mass	Atypical	Granulomatous inflammation with necrosis.	HAFB (-) PCR (+)	Positive	Negative	P			First-line anti-TB regimen (HL2EZ)
94	59	Female	Bilateral consolidation	Consolidation	Atypical	Granulomatous inflammation with necrosis.	HAFB (+) PCR (-)	Positive		P	PTB		First-line anti-TB regimen (HL2EO)
97	40	Female	Multiple nodular and interstitial infiltrates predominantly in the right upper lobe	Other	Typical	Chronic inflammation with granuloma formation.	HAFB (-) PCR (-)	Negative		N	Nonspecific inflammatory lesion		Diagnostic anti-tuberculosis treatment
128	20	Male	Bilateral nodules.	Nodule	Atypical	Granulomatous inflammation with focal necrosis.	HAFB (-) PCR (+)	Negative	Negative	P			First-line anti-TB regimen (HL2EO)
140	41	Female	Mass in the right lower lobe	Mass	Atypical	Chronic granulomatous inflammation with patchy necrosis.	HAFB (-) PCR (-)	Positive		N	Nonspecific inflammatory lesion		Diagnostic anti-tuberculosis treatment
137	33	Male	Bilateral nodules.	Nodule	Atypical	Granulomatous inflammation with necrosis.	HAFB (+) PCR (+)	Positive		P			First-line anti-TB regimen (HRE)
166	29	Female	Interstitial infiltrates and nodules in the right upper lobe.	Other	Typical	Granulomatous inflammation with necrosis.	HAFB (-) PCR (-)	Positive	Positive	P			Second-line anti-TB regimen (DTh1321OK)
170	44	Female	Consolidation in the left lower lobe.	Consolidation	Atypical	Granulomatous inflammation with necrosis.	HAFB (+) PCR (+)	Positive		P			First-line anti-TB regimen (HL2EO)
177	47	Male	Consolidation in the right lung.	Consolidation	Atypical	Granulomatous inflammation with necrosis.	HAFB (+) PCR (+)	Positive		P			First-line anti-TB regimen (HL2EO)
198	53	Female	Masses in both lungs	Other	Atypical	Granulomatous inflammation.	HAFB (-) PCR (-)	Negative		N	Other		Glucocorticoid treatment.
193	29	Female	Bilateral nodules.	Nodule	Atypical	Large area of necrosis.	HAFB (+) PCR (-)	Positive	Positive	P	PTB		First-line anti-TB regimen (HL2EZ)
228	51	Female	Diffuse nodules in both lungs, about 0.1-0.8cm, masses at the right lung hilus and lower lobes.	Other	Atypical	Granulomatous inflammation, GMS (+).	HAFB (-) PCR (-)	Negative		N	Mycosis		Antifungal therapy with voriconazole
252	63	Female	Nodules in both lungs, metastasis?	Other	Atypical	Granulomatous inflammation with necrosis.	HAFB (-) PCR (-)	Negative		N	Other		Nodules wedge resection of the upper lobe via VATS.
242	54	Male	Cavity in the left lower lobe.	Cavity	Atypical	Chronic inflammation with necrosis, fungus in necrosis, GMS (+).	HAFB (-) PCR (-)	Negative		N	Mycosis		Antifungal therapy with voriconazole
233	62	Male	Nodules in both lungs.	Other	Atypical	Chronic inflammation with hyperplasia of fibrous tissue.	HAFB (-) PCR (-)	Positive	Negative	N	Nonspecific inflammatory lesion		Antibacterial treatment (levofloxacin)
246	44	Male	Cavity in the right upper lobe.	Cavity	Atypical	Granulomatous inflammation with necrosis.	HAFB (+) PCR (+)	Positive		P			First-line anti-TB regimen (HRE)
257	24	Male	Multiple nodular and interstitial infiltrates predominantly in the upper lobes.	Other	Typical	Granulomatous inflammation with necrosis.	HAFB (+) PCR (+)	Positive	Negative	P			First-line anti-TB regimen (HREO)
284	36	Male	Consolidation in both lungs.	Other	Atypical	Spindle cells and epithelioid cells proliferation with fibrosis. IHC: CK(-), EMA(-), P63(-), S-100(-), TTF-1(-), CD34(-), desmin(-), SMA(-), Ki67(+, scattered few cells).	HAFB (-) PCR (-)	Negative		N	Nonspecific inflammatory lesion
285	74	Male	Plaque and consolidation in the right upper lobe.	Plaque and consolidation	Atypical	Mild-to-moderate chronic inflammation.	HAFB (+) PCR (-)	Negative		I		Indeterminate
290	40	Male	Nodule in the right lung.	Nodule	Atypical	Granulomatous inflammation with necrosis.	HAFB (+) PCR (+)	Positive		P			First-line anti-TB regimen (HL2EO)
286	73	Male	Mass in the left upper lobe.	Mass	Atypical	Chronic granulomatous inflammation with necrosis.	HAFB (+) PCR (+)	Positive		P			First-line anti-TB regimen (HL2EO)
315	67	Male	Multiple nodular and interstitial infiltrates predominantly in the upper lobes.	Other	Typical	Granulomatous inflammation with necrosis.	HAFB (-) PCR (+)	Positive		P			First-line anti-TB regimen (HL2EO)
341	39	Male	Consolidation in the right lower lobe.	Consolidation	Atypical	Granulomatous inflammation with necrosis.	HAFB (-) PCR (+)	Positive		P			First-line anti-TB regimen (HL2EO)
322	60	Male	Multiple nodular and interstitial infiltrates predominantly in the upper lobes.	Other	Typical	Chronic inflammation with large area of necrosis.	HAFB (-) PCR (+)	Negative	Positive	P			First-line anti-TB regimen (HL2EZ)
323	41	Male	Bilateral nodules.	Nodule	Atypical	Mild-to-moderate chronic inflammation with large area of necrosis.	HAFB (+) PCR (+)	Positive		P			First-line anti-TB regimen (HREZ)
331	43	Male	Nodules in both lungs, bilateral pleural effusion.	Other	Atypical	Granulomatous inflammation with necrosis.	HAFB (-) PCR (-)	Negative		N	Other		Antibacterial treatment
328	43	Female	Nodule in the right upper lobe.	Nodule	Atypical	Granulomatous inflammation with necrosis.	HAFB (-) PCR (+)	Positive	Negative	P			First-line anti-TB regimen (HREZ)
346	22	Male	Nodule in the left lower lobe.	Nodule	Atypical	Granulomatous inflammation with necrosis.	HAFB (+) PCR (+)	Positive		P			First-line anti-TB regimen (HL2EO)
363	62	Male	Plaque and consolidation in the right upper lobe.	Plaque and consolidation	Atypical	Chronic inflammation with organization.	HAFB (-) PCR (+)	Positive		I			First-line anti-TB regimen (HREO)
375	67	Male	Bilateral nodules	Nodule	Atypical	Chronic inflammation with large area of necrosis.	HAFB (+) PCR (+)	Positive	Negative	P			First-line anti-TB regimen (HL2EO)
383	35	Male	Mass in the left upper lobe.	Mass	Atypical	Granulomatous inflammation.	HAFB (+) PCR (-)	Negative		I		M. avium	Second-line anti-TB regimen (D1321ThOK)
385	24	Female	Cavity in the right lower lobe.	Cavity	Atypical	Chronic granulomatous inflammation with necrosis.	HAFB (+) PCR (+)	Positive		P			First-line anti-TB regimen (HL2EO)
418	37	Male	Nodule in the right upper lobe	Nodule	Atypical	Mild-to-moderate chronic inflammation.	HAFB (-) PCR (-)	Negative		N	Nonspecific inflammatory lesion
404	58	Male	Bilateral nodules.	Nodule	Atypical	Necrosis.	HAFB (+) PCR (+)	Positive	Positive	P			First-line anti-TB regimen (HL2EZ)
444	46	Male	Nodule in the left upper lobe	Nodule	Atypical	Chronic granulomatous inflammation with necrosis	HAFB (-) PCR (-)	Positive		I			First-line anti-TB regimen (HRZE)
462	64	Male	Multiple nodular and interstitial infiltrates predominantly in the upper lobes.	Other	Typical	Moderate chronic inflammation with non-caseating granuloma formation.	HAFB (+) PCR (+)	Negative		P			First-line anti-TB regimen (HL2E)
456	59	Female	Multiple nodular and interstitial infiltrates predominantly in the right upper lobe.	Other	Typical	Moderate chronic inflammation with fibrosis and necrosis.	HAFB (-) PCR (-)	Positive	Negative	N	Nonspecific inflammatory lesion		Antibacterial treatment
451	61	Male	Nodule in the right upper lobe.	Nodule	Atypical	Chronic granulomatous inflammation.	HAFB (+) PCR (+)	Positive	Negative	P			First-line anti-TB regimen (HREZ)
463	16	Male	Mass in the left upper lobe.	Mass	Atypical	Chronic inflammation with necrosis.	HAFB (-) PCR (-)	Positive		I			First-line anti-TB regimen (HRE)
471	24	Female	Multiple nodular and interstitial infiltrates predominantly in the upper lobes.	Other	Typical	Granulomatous inflammation with necrosis.	HAFB (+) PCR (+)	Positive		P			First-line anti-TB regimen (HL2EO)
465	57	Female	Cavity in the left upper lobe.	Cavity	Atypical	Granulomatous inflammation with caseous necrosis.	HAFB (-) PCR (+)	Positive		P			First-line anti-TB regimen (HL2EO)
480	51	Male	Multiple nodular and interstitial infiltrates predominantly in the left upper lobe.	Other	Typical	Necrosis.	HAFB (+) PCR (+)	Positive		P			First-line anti-TB regimen (HL2EO)
494	50	Male	Consolidation in the left lower lobe.	Consolidation	Atypical	Granulomatous inflammation with necrosis.	HAFB (+) PCR (+)	Positive	Negative	P			First-line anti-TB regimen (HREZ)
475	58	Male	Bilateral nodules.	Nodule	Atypical	Moderate chronic inflammation with necrosis.	HAFB (+) PCR (+)	Positive		P			First-line anti-TB regimen (HL2EO)
496	67	Male	Mass in the left lower lobe	Mass	Atypical	Mild-to-moderate chronic inflammation.	HAFB (-) PCR (-)	Positive		I			First-line anti-TB regimen (HREO)
512	67	Male	Nodule in the left upper lobe	Nodule	Atypical	Chronic inflammation	HAFB (-) PCR (+)	Positive		I			No chemotherapy
517	57	Male	Mass in the left upper lobe.	Mass	Atypical	Chronic suppurative inflammation	HAFB (-) PCR (-)	Negative		I			Antibacterial treatment
514	30	Male	Plaque and consolidation in the right lung.	Plaque and consolidation	Atypical	Chronic inflammation	HAFB (-) PCR (+)	Positive		I			Antibacterial treatment
523	51	Male	Bilateral nodules	Nodule	Atypical	Granulomatous inflammation with necrosis.	HAFB (+) PCR (-)	Positive		I		Indeterminate	Antibacterial treatment
515	60	Female	Plaque and consolidation in the right upper lobe.	Other	Typical	Granulomatous inflammation with necrosis.	HAFB (+) PCR (-)	Positive		P	PTB		First-line anti-TB regimen (HREO)
525	50	Male	Mass at the hilus of the right lung; right pleural effusion; local bone density changes of the right 10-11 ribs.	Other	Atypical	Squamous carcinoma	HAFB (-) PCR (-)	Negative		N	Malignancy		Chemotherapy (GP)
564	43	Male	Bilateral nodules	Nodule	Atypical	Moderate chronic inflammation.	HAFB (-) PCR (+)	Positive		I			No chemotherapy
592	51	Female	Mass in the right lower lobe	Mass	Atypical	Moderate-to-severe chronic inflammation with granulomatous inflammation.	HAFB (-) PCR (-)			N	Nonspecific inflammatory lesion
547	56	Male	Plaque and consolidation cavity in the right upper lobe.	Other	Typical	Granulomatous inflammation.	HAFB (-) PCR (-)	Negative		I			First-line anti-TB regimen (HL2EO)
548	48	Male	Mass in the right upper lobe.	Mass	Atypical	Chronic granulomatous inflammation with necrosis.	HAFB (-) PCR (+)	Positive		P			First-line anti-TB regimen (HL2EZ)
572	44	Female	Patches, nodules, consolidations in both lungs.	Other	Atypical	Granulomatous inflammation with necrosis, globular fungus found by GMS stain.	HAFB (-) PCR (-)	Negative		N	Mycosis		Antifungal therapy with voriconazole
575	52	Male	Mass in the right upper lobe	Mass	Atypical	Severe chronic inflammation with hyperplasia of fibrous tissue and organizing pneumonitis.	HAFB (-) PCR (-)	Negative		N	Nonspecific inflammatory lesion
573	48	Male	Nodule in the right lower lobe.	Nodule	Atypical	Chronic granulomatous inflammation with necrosis.	HAFB (-) PCR (+)	Positive		P			First-line anti-TB regimen (HL2EO)
576	50	Female	Multiple nodular and interstitial infiltrates predominantly in the left upper lobe.	Other	Typical	Coagulation necrosis	HAFB (-) PCR (+)	Negative	Positive	P			First-line anti-TB regimen (HL2E)
578	26	Male	Bilateral nodules	Nodule	Atypical	Chronic granulomatous inflammation with necrosis.	HAFB (-) PCR (+)	Positive	Negative	P			First-line anti-TB regimen (HREZ)
586	58	Female	Nodule in the right upper lobe.	Nodule	Atypical	Chronic granulomatous inflammation.	HAFB (-) PCR (+)	Positive		P			First-line anti-TB regimen (HL2EO)
608	58	Male	Nodule in the right lower lobe.	Nodule	Atypical	Chronic granulomatous inflammation with necrosis.	HAFB (+) PCR (+)	Positive	Negative	P			First-line anti-TB regimen (HRE)
603	25	Female	Mass in the middle lobe of right lung.	Mass	Atypical	Chronic granulomatous inflammation with coagulation necrosis.	HAFB (-) PCR (+)	Positive		P			First-line anti-TB regimen (HREZ)
1418	26	Female	Consolidation in the middle lobe of right lung.	Consolidation	Atypical	Chronic granulomatous inflammation with coagulation necrosis.	HAFB (-) PCR (+)	Positive	Positive	P			First-line anti-TB regimen (HREZ)
598	59	Female	Mass in the right upper lobe; Nodules in the right lower lobe.	Other	Atypical	Adenocarcinoma	HAFB (-) PCR (-)			N	Malignancy
622	37	Male	Bilateral nodules.	Nodule	Atypical	Chronic inflammation with caseous necrosis.	HAFB (+) PCR (+)	Positive		P			First-line anti-TB regimen (HL2E)
955	63	Female	Mass in the left upper lobe.	Mass	Atypical	Organizing pneumonitis with granuloma formation.	HAFB (-) PCR (+)	Positive		P			First-line anti-TB regimen (HL2EO)
634	41	Male	Bilateral nodules.	Nodule	Atypical	Granulomatous inflammation with caseous necrosis.	HAFB (+) PCR (+)	Positive		P			First-line anti-TB regimen (HL2EO)
637	56	Male	Bilateral masses.	Mass	Atypical	Chronic inflammation with acute exacerbation.	HAFB (+) PCR (+)	Positive	Negative	P			First-line anti-TB regimen (HRE)
639	28	Male	Nodule in the right upper lobe.	Nodule	Atypical	Granulomatous inflammation with necrosis.	HAFB (-) PCR (-)	Positive		P			First-line anti-TB regimen (HL2EO)
950	52	Male	Cavity in the right upper lobe	Cavity	Atypical	Chronic inflammation with hyperplasia of fibrous tissue.	HAFB (-) PCR (-)	Positive		N	Nonspecific inflammatory lesion		Diagnostic anti-tuberculosis treatment
654	31	Female	Cavity in the right lower lobe	Cavity	Atypical	Granulomatous inflammation.	HAFB (-) PCR (-)	Positive	Negative	N	Nonspecific inflammatory lesion
657	48	Female	Nodule in the right lower lobe.	Nodule	Atypical	Chronic granulomatous inflammation with coagulation necrosis.	HAFB (+) PCR (+)	Negative		P			First-line anti-TB regimen (HL2E)
1429	49	Female	Mass in the left lung.	Mass	Atypical	Chronic granulomatous inflammation with coagulation necrosis.	HAFB (+) PCR (+)	Positive		P			First-line anti-TB regimen (HL2EO)
962	42	Female	Bilateral nodules	Nodule	Atypical	Granulomatous inflammation with necrosis.	HAFB (+) PCR (+)	Positive		P			First-line anti-TB regimen (HL2E)
667	41	Female	Nodule in the right upper lobe.	Nodule	Atypical	Granulomatous inflammation with necrosis.	HAFB (+) PCR (+)	Negative		P			First-line anti-TB regimen (HL2E)
1436	30	Female	Mass in the left upper lobe.	Mass	Atypical	Granulomatous inflammation with necrosis.	HAFB (+) PCR (+)	Positive		P			First-line anti-TB regimen (HL2EZ)
675	47	Male	Cavity in the left upper lobe	Cavity	Atypical	Interstitial hyperplasia and fibrosis.	HAFB (-) PCR (-)	Negative		N	Nonspecific inflammatory lesion		Antibacterial treatment (moxifloxacin)
967	48	Male	Mass in the left upper lobe, about 2.7×3.0cm.	Mass	Atypical	Interstitial hyperplasia with fibrosis, fibrin deposits; IHC: TTF-1 (+).	HAFB (-) PCR (-)	Positive		N	Other		Antibacterial treatment
969	57	Male	Nodule in the right lower lobe.	Nodule	Atypical	Necrosis.	HAFB (-) PCR (+)	Positive		P			First-line anti-TB regimen (HL2EO)
972	69	Female	Bilateral nodules	Nodule	Atypical	Granulomatous inflammation with necrosis.	HAFB (+) PCR (+)	Positive		P			First-line anti-TB regimen (HL2EO)
1450	52	Male	Mass and ground glass opacity in the right lower lobe	Other	Atypical	Granulomatous inflammation.	HAFB (-) PCR (-)			I			Diagnostic anti-tuberculosis treatment
975	59	Male	Bilateral nodules.	Nodule	Atypical	Granulomatous inflammation with necrosis.	HAFB (+) PCR (+)	Positive		P			First-line anti-TB regimen (HL2EO)
976	51	Male	Nodules in the left lung.	Nodule	Atypical	Granulomatous inflammation with necrosis.	HAFB (+) PCR (+)	Negative	Negative	P			First-line anti-TB regimen (HREZ)
983	61	Male	Bilateral nodules	Nodule	Atypical	Granulomatous inflammation with necrosis.	HAFB (-) PCR (-)			I			No chemotherapy
986	52	Female	Bilateral nodules.	Nodule	Atypical	Granulomatous inflammation with necrosis.	HAFB (-) PCR (+)	Positive		P			First-line anti-TB regimen (HL2EO)
1556	53	Female	Bilateral nodules.	Nodule	Atypical	Granulomatous inflammation with necrosis.	HAFB (-) PCR (+)	Positive		P			First-line anti-TB regimen (HREZ)
996	25	Male	Bilateral nodules	Nodule	Atypical	Chronic granulomatous inflammation with coagulation necrosis.	HAFB (-) PCR (+)	Positive	Positive	P			First-line anti-TB regimen (HL2EO)
1456	51	Female	Nodule in the right upper lobe.	Nodule	Atypical	Coagulation necrosis.	HAFB (-) PCR (+)	Positive		P			First-line anti-TB regimen (HL2EO)
1460	45	Male	Nodule in the left upper lobe.	Nodule	Atypical	Chronic inflammation with focal necrosis.	HAFB (+) PCR (+)	Positive		P			First-line anti-TB regimen (HREZ)
1005	52	Male	Mass in the middle lobe of right lung, about 4.2×2.5cm.	Mass	Atypical	Necrosis (bacteria contained) with a large number of inflammatory cells infiltration.	HAFB (-) PCR (-)	Negative		N	Other		Antibacterial treatment
1001	55	Male	Nodule in the left lower lobe.	Nodule	Atypical	Granulomatous inflammation with necrosis.	HAFB (+) PCR (+)	Positive		P			First-line anti-TB regimen (HL2EO)
1038	65	Male	Consolidation of right upper lobe	Consolidation	Atypical	Chronic inflammation with hyperplasia of fibrous tissue and necrosis.	HAFB (-) PCR (-)			N	Nonspecific inflammatory lesion
1459	45	Male	Mass in the left upper lobe.	Mass	Atypical	Chronic inflammation with necrosis.	HAFB (+) PCR (+)	Positive	Negative	P			First-line anti-TB regimen (HL2EO)
1056	71	Male	Mass at the right lung hilus.	Mass	Atypical	Granulomatous inflammation with necrosis.	HAFB (+) PCR (+)	Negative		P			First-line anti-TB regimen (HREO)
1059	58	Female	Bilateral nodules.	Nodule	Atypical	Necrosis.	HAFB (+) PCR (+)	Positive		P			First-line anti-TB regimen (HL2EO)
1179	54	Male	Cavity in the right upper lobe.	Cavity	Atypical	Necrosis.	HAFB (-) PCR (+)	Positive		P			First-line anti-TB regimen (HREZ)
1172	17	Male	Mass in the right lung	Mass	Atypical	Chronic inflammation with necrosis.	HAFB (-) PCR (-)	Positive		I			Diagnostic anti-tuberculosis treatment
1194	26	Male	Bilateral patches, nodules, consolidations.	Other	Atypical	Alveolar septa widen, with organization and focal necrosis.	HAFB (-) PCR (-)	Negative		N	Other		Antibacterial treatment
1154	72	Male	Mass in the right lower lobe	Mass	Atypical	Moderate chronic inflammation.	HAFB (-) PCR (-)	Negative		I			No chemotherapy
1192	70	Male	Mass in the right lower lobe.	Mass	Atypical	Granulomatous inflammation with necrosis.	HAFB (+) PCR (+)	Positive		P			First-line anti-TB regimen (HL2EO)
1200	67	Female	Cavity in the right lower lobe.	Cavity	Atypical	Coagulation necrosis.	HAFB (+) PCR (+)	Positive		P			First-line anti-TB regimen (HL2EO)
1239	61	Male	Nodule in the right upper lobe.	Nodule	Atypical	Granulomatous inflammation.	HAFB (-) PCR (-)	Positive		P			First-line anti-TB regimen (HL2EO)
1224	17	Male	Bilateral nodules.	Nodule	Atypical	Granulomatous inflammation with necrosis.	HAFB (+) PCR (+)	Positive		P			First-line anti-TB regimen (HL2EO)
1474	32	Female	Multiple nodular and interstitial infiltrates predominantly in the right upper lobe.	Other	Typical	Granulomatous inflammation with necrosis.	HAFB (+) PCR (+)	Positive		P			First-line anti-TB regimen (HL2EO)
1471	51	Male	Multiple nodular and interstitial infiltrates predominantly in the left upper lobe.	Other	Typical	Organizing pneumonitis with granuloma formation.	HAFB (-) PCR (+)	Positive	Positive	P			First-line anti-TB regimen (HL2E)
1233	60	Female	Bilateral nodules	Nodule	Atypical	Granulomatous inflammation with necrosis.	HAFB (+) PCR (+)	Positive		P			First-line anti-TB regimen (HL2EO)
1244	38	Male	Bilateral nodules.	Nodule	Atypical	Granulomatous inflammation with necrosis.	HAFB (-) PCR (+)	Positive		P			First-line anti-TB regimen (HL2EO)
1243	65	Female	Mass in the right lower lobe.	Mass	Atypical	Granulomatous inflammation with necrosis.	HAFB (-) PCR (+)	Positive		P			First-line anti-TB regimen (HL2E)
1245	31	Female	Bilateral nodules	Nodule	Atypical	Chronic inflammation	HAFB (-) PCR (-)			I			No chemotherapy
1246	73	Male	Nodule in the right lower lobe.	Nodule	Atypical	Chronic inflammation	HAFB (-) PCR (-)	Positive		I			First-line anti-TB regimen (HREO)
1256	42	Female	Nodules in both lungs, cavity in right upper lobe.	Other	Atypical	Granulomatous inflammation with necrosis, fungus found (probablely aspergillus).	HAFB (-) PCR (-)	Negative		N	Mycosis		Antifungal therapy with voriconazole
1475	41	Female	Mass in the middle lobe of the right lung	Mass	Atypical	Chronic inflammation with fibrous tissue proliferation	HAFB (-) PCR (-)	Positive		I			First-line anti-TB regimen (HL2EO)
1478	48	Male	Consolidation of the left lower lobe.	Consolidation	Atypical	Granulomatous inflammation.	HAFB (-) PCR (+)	Positive		P			First-line anti-TB regimen (HL2EO)
1484	66	Male	Nodule in the right upper lobe.	Nodule	Atypical	Chronic inflammation	HAFB (-) PCR (-)			I			No chemotherapy
1491	71	Male	Mass in the left upper lobe.	Mass	Atypical	Granulomatous inflammation with necrosis.	HAFB (-) PCR (-)			I			No chemotherapy
1288	44	Male	Bialteral cavities.	Cavity	Atypical	Chronic inflammation with necrosis.	HAFB (-) PCR (+)	Negative		P			First-line anti-TB regimen (HL2EO)
1486	28	Female	Multiple nodular and interstitial infiltrates predominantly in the upper lobes.	Other	Typical	Granulomatous inflammation with necrosis.	HAFB (-) PCR (+)	Positive	Negative	P			First-line anti-TB regimen (HL2EO)
1298	60	Male	Mass in the right upper lobe.	Mass	Atypical	Granulomatous inflammation with necrosis.	HAFB (-) PCR (+)	Negative		P			First-line anti-TB regimen (HL2EO)
1302	67	Female	Nodule in the right lower lobe.	Nodule	Atypical	Granulomatous inflammation with necrosis.	HAFB (+) PCR (+)	Positive		P			First-line anti-TB regimen (HL2EO)
1316	71	Female	Bilateral patches and streaks.	Other	Atypical	Organizing pneumonitis, focal inflammatory infiltrates and necrosis	HAFB (-) PCR (-)			N	Other
1313	60	Female	Nodule in the right upper lobe.	Nodule	Atypical	Severe chronic inflammation	HAFB (-) PCR (-)			I			No chemotherapy
1501	42	Female	Consolidation in the right upper lobe.	Consolidation	Atypical	Chronic inflammation	HAFB (-) PCR (+)	Negative		P			First-line anti-TB regimen (HL2EO)
1348	37	Male	Nodules in both lungs, with cavities in some nodules.	Other	Atypical	Moderate chronic inflammation with granulomatous inflammation and necrosis.	HAFB (-) PCR (-)			N	Nonspecific inflammatory lesion		Diagnostic anti-tuberculosis treatment
1381	51	Male	Mass in the right upper lobe.	Mass	Atypical	Granulomatous inflammation.	HAFB (-) PCR (+)	Positive		P			First-line anti-TB regimen (HL2EO)
1388	37	Male	Cavity in the left lower lobe.	Cavity	Atypical	Severe chronic inflammation.	HAFB (-) PCR (-)	Positive		N	Nonspecific inflammatory lesion		Diagnostic anti-tuberculosis treatment
1389	52	Male	Mass in the right upper lobe.	Mass	Atypical	Granulomatous inflammation with necrosis.	HAFB (-) PCR (-)	Positive		P			First-line anti-TB regimen (HL2EO)
1399	40	Male	Cavity in the left lower lobe.	Cavity	Atypical	Chronic inflammation with exudation, hemorrhage and inflammatory granulation tissue formation.	HAFB (-) PCR (-)	Negative		N	Nonspecific inflammatory lesion		Diagnostic anti-tuberculosis treatment
	65	Male	Multiple nodular and interstitial infiltrates predominantly in the upper lobes.	Other	Typical	Granulomatous inflammation with necrosis.	HAFB (+) PCR (+)	Positive		P			First-line anti-TB regimen (HREZ)
1527	65	Male	Bilateral masses.	Mass	Atypical	Granulomatous inflammation with necrosis.	HAFB (+) PCR (+)	Positive	Negative	P			First-line anti-TB regimen (HREZ)
	23	Female	Bilateral patches, nodules and streaks.	Other	Atypical	Chronic suppurative inflammation	HAFB (-) PCR (-)			N	Other		Antibacterial treatment
	56	Male	Cavity in the right lower lobe.	Cavity	Atypical	Granulomatous inflammation with necrosis.	HAFB (-) PCR (-)	Positive		N	Nonspecific inflammatory lesion
	56	Male	Mass in the right lower lobe, about 3.6x3.3cm	Mass	Atypical	Granulomatous inflammation with necrosis.	HAFB (-) PCR (-)	Negative		N	Other		Antibacterial treatment
1549	80	Female	Bilateral masses.	Mass	Atypical	Granulomatous inflammation with necrosis.	HAFB (-) PCR (+)	Negative		P			First-line anti-TB regimen (HL2EO)
	43	Female	Mass in the right lower lobe.	Mass	Atypical	Granulomatous inflammation with necrosis.	HAFB (-) PCR (+)	Positive		P			First-line anti-TB regimen (HL2EO)
1568	51	Male	Bilateral nodules	Nodule	Atypical	Granulomatous inflammation with necrosis.	HAFB (+) PCR (+)	Positive		P			First-line anti-TB regimen (HL2EO)
	20	Female	Right pleural effusion and ground glass opacity in the right lung.	Other	Atypical	Granulomatous inflammation with fibrous tissue hyperplasia	HAFB (+) PCR (-)	Negative		I		M. kansasii	First-line anti-TB regimen (HREO)
1593	61	Male	Bilateral nodules.	Nodule	Atypical	Granulomatous inflammation with necrosis.	HAFB (+) PCR (+)	Positive		P			First-line anti-TB regimen (HL2EO)
1579	62	Male	Nodule in the right upper lobe.	Nodule	Atypical	Granulomatous inflammation.	HAFB (+) PCR (+)	Positive		P			First-line anti-TB regimen (HL2EO)
1594	29	Female	Consolidation of the left lower lobe.	Consolidation	Atypical	Granulomatous inflammation.	HAFB (-) PCR (+)	Positive	Negative	P			First-line anti-TB regimen (HL2EO)
	29	Female	Mass in the right upper lobe.	Mass	Atypical	Granulomatous inflammation with necrosis.	HAFB (+) PCR (+)	Positive		P			First-line anti-TB regimen (HL2EZ)
	41	Female	Bilateral nodules and streaks.	Other	Atypical	Granulomatous inflammation with necrosis, globular fungus found by GMS stain.	HAFB (-) PCR (-)	Negative		N	Mycosis		Antifungal therapy with voriconazole
	35	Male	Nodule in the left lower lobe.	Nodule	Atypical	Granulomatous inflammation with necrosis.	HAFB (+) PCR (+)	Positive		P			First-line anti-TB regimen (HL2EZ)
	44	Male	Mass in the right upper lobe.	Mass	Atypical	Caseous necrosis	HAFB (+) PCR (+)	Positive	Negative	P			First-line anti-TB regimen (HL2E)
	50	Male	Cavity in the left lower lobe.	Cavity	Atypical	Chronic inflammation with focal coagulation necrosis.	HAFB (-) PCR (-)	Negative		N	Nonspecific inflammatory lesion
	68	Female	Mass in the right upper lobe.	Mass	Atypical	Granulomatous inflammation.	HAFB (-) PCR (+)	Positive		P			First-line anti-TB regimen (HL2E)
	63	Male	Mass in the right upper lobe.	Mass	Atypical	Granulomatous inflammation with necrosis.	HAFB (+) PCR (+)	Positive		P			First-line anti-TB regimen (HL2E)
	49	Male	Bilateral nodules, cavity in left upper lobe.	Other	Atypical	Focal necrosis of lung tissues; Special stain: acid-fast (-); Cryptococcus seen by GMS, PAS and Mayer's dyeing; TB-PCR (-); Immunohistochemistry: CD68 (+), CD1a (-), Langerin (-), PCK (-), S100 (-), CEA (-).	HAFB (-) PCR (-)	Negative		N	Mycosis		Antifungal therapy with voriconazole
	59	Male	Mass in the left upper lobe.	Mass	Atypical	Chronic inflammation with necrosis.	HAFB (+) PCR (+)	Negative		P			First-line anti-TB regimen (HL2E)
	58	Female	Bilateral nodules	Nodule	Atypical	Chronic inflammation with necrosis.	HAFB (-) PCR (+)	Positive		P			First-line anti-TB regimen (HL2E)
	61	Female	Cavity in the right lower lobe.	Cavity	Atypical	Chronic inflammation.	HAFB (-) PCR (-)			N	Nonspecific inflammatory lesion
	59	Male	Bilateral nodules	Nodule	Atypical	Granulomatous inflammation with necrosis.	HAFB (+) PCR (+)	Positive		P			First-line anti-TB regimen (HL2EO)
	43	Male	Nodule in the left upper lobe.	Nodule	Atypical	Granulomatous inflammation with necrosis.	HAFB (-) PCR (+)	Positive		I
	62	Male	Mass in the left upper lobe.	Mass	Atypical	Chronic inflammation with necrosis.	HAFB (+) PCR (+)	Positive	Negative	P			First-line anti-TB regimen (HL2E)
	55	Female	Mass in the right lung.	Mass	Atypical	Granulomatous inflammation.	HAFB (+) PCR (+)	Positive		P			First-line anti-TB regimen (HL2E)
	71	Female	Mass in the left upper lobe.	Mass	Atypical	Moderate chronic inflammation.	HAFB (-) PCR (-)			I
	67	Female	Bilateral patches, nodules and consolidations.	Other	Atypical	Acute exacerbation of chronic inflammation.	HAFB (-) PCR (-)			N	Nonspecific inflammatory lesion
	25	Female	Multiple nodular and interstitial infiltrates predominantly in the upper lobes.	Other	Typical	Granulomatous inflammation with necrosis.	HAFB (+) PCR (-)	Positive		P			First-line anti-TB regimen (HL2EO)
	68	Male	Mass in the left upper lobe.	Mass	Atypical	Chronic inflammation with coagulation necrosis	HAFB (+) PCR (+)	Positive		P			First-line anti-TB regimen (HL2E)
	47	Male	Nodule in the left upper lobe.	Nodule	Atypical	Chronic granuloma with coagulation necrosis	HAFB (-) PCR (-)	Negative		I
	56	Female	Mass in the left upper lobe.	Mass	Atypical	Chronic inflammation with coagulation necrosis	HAFB (-) PCR (-)			I
	56	Female	Mass in the left upper lobe; lymphadenectasis of left lung hilus.	Other	Atypical	Squamous carcinoma	HAFB (-) PCR (-)	Negative		N	Malignancy
	64	Female	Mass in the right upper lobe; Nodules in both lungs.	Other	Atypical	Adenocarcinoma	HAFB (-) PCR (+)	Negative		N	Malignancy
	71	Male	Nodule in the left lower lobe.	Nodule	Atypical	Granulomatous inflammation with necrosis.	HAFB (+) PCR (+)	Negative		P			First-line anti-TB regimen (HL2E)
	30	Female	Bilateral nodules	Nodule	Atypical	Granulomatous inflammation	HAFB (-) PCR (-)			I
	46	Male	Nodule in the right upper lobe.	Nodule	Atypical	Coagulation necrosis.	HAFB (+) PCR (+)	Positive		P			First-line anti-TB regimen (HL2EO)
	41	Male	Nodule in the left lower lobe.	Nodule	Atypical	Granulomatous inflammation with necrosis.	HAFB (+) PCR (+)	Negative		P			First-line anti-TB regimen (HL2E)
	18	Male	Mass in the left upper lobe.	Mass	Atypical	Granulomatous inflammation with necrosis.	HAFB (-) PCR (-)	Negative		I
	41	Female	Bilateral nodules	Nodule	Atypical	Granulomatous inflammation with necrosis.	HAFB (-) PCR (-)			I
	45	Male	Mass in the left upper lobe.	Mass	Atypical	Granulomatous inflammation	HAFB (+) PCR (±)	Positive		I
	40	Male	Mass in the right upper lobe, about 4.6x3.7cm	Mass	Atypical	Chronic inflammation, fibrous tissue hyperplasia with inflammatory cells infiltration.	HAFB (-) PCR (+)			N	Nonspecific inflammatory lesion
	37	Male	Bilateral nodules	Nodule	Atypical	Granulomatous inflammation	HAFB (-) PCR (-)	Negative		I
	72	Male	Bilateral nodules	Nodule	Atypical	Granulomatous inflammation with necrosis.	HAFB (+) PCR (+)	Positive	Negative	P			First-line anti-TB regimen (HL2EO)
	52	Female	Bilateral nodules.	Nodule	Atypical	Granulomatous inflammation with necrosis.	HAFB (+) PCR (+)	Negative		P			First-line anti-TB regimen (HL2E)
	72	Male	Mass and nodules in the right lower lobe; right pleural effusion.	Other	Atypical	Adenocarcinoma	HAFB (-) PCR (-)			N	Malignancy
	67	Female	Mass in the right lower lobe; Nodules in the right lung; lymphadenectasis of left lung hilus and mediastinum.	Other	Atypical	Adenocarcinoma	HAFB (-) PCR (-)	Negative		N	Malignancy
	62	Male	Mass in the right lower lobe	Mass	Atypical	Granulomatous inflammation with necrosis.	HAFB (-) PCR (-)			I
	58	Female	Bilateral nodules.	Nodule	Atypical	Granulomatous inflammation with necrosis.	HAFB (-) PCR (+)	Positive		P			First-line anti-TB regimen (HL2EO)
	63	Male	Bilateral nodules.	Nodule	Atypical	Granulomatous inflammation with necrosis.	HAFB (+) PCR (+)	Positive		P			First-line anti-TB regimen (HL2E)
	47	Male	Nodule in the right upper lobe.	Nodule	Atypical	Necrosis	HAFB (+) PCR (+)	Negative		P			First-line anti-TB regimen (HL2E)
686	54	Male	Mass in the right lower lobe.	Mass	Atypical	Granulomatous inflammation with necrosis.	HAFB (-) PCR (+)	Negative		P			First-line anti-TB regimen (HL2EO)
	28	Female	Bilateral nodules	Nodule	Atypical	Granulomatous inflammation	HAFB (-) PCR (±)	Positive		I
	59	Female	Mass in the right upper lobe.	Mass	Atypical	Chronic granulomatous inflammation with coagulation necrosis	HAFB (+) PCR (+)	Positive	Negative	P			First-line anti-TB regimen (HL2E)
	19	Male	Nodule in the left lower lobe.	Nodule	Atypical	Granulomatous inflammation with necrosis.	HAFB (+) PCR (+)	Positive		P			First-line anti-TB regimen (HL2E)
